# Supplementary material for: Genetic variations in the retrograde endocannabinoid signaling pathway in Chinese patients with major depressive disorder
Source: Front Neurol. 2023 Apr 20;14:1153509. doi: 10.3389/fneur.2023.1153509 (PMC10165312; doi:10.3389/fneur.2023.1153509)
Supplement: Supplementary file 2 [file Data_Sheet_1.zip]

Archive with 9 entries (8 files):
- Supplementary_materials_data_new/
- Supplementary_materials_data_new/2_patient_146_all.xlsx
- __MACOSX/Supplementary_materials_data_new/._2_patient_146_all.xlsx
- Supplementary_materials_data_new/1_patient_select_gene_all_15263.csv
- __MACOSX/Supplementary_materials_data_new/._1_patient_select_gene_all_15263.csv
- Supplementary_materials_data_new/4_146KEGG_17pathway.csv
- __MACOSX/Supplementary_materials_data_new/._4_146KEGG_17pathway.csv
- Supplementary_materials_data_new/3_patient_endocannabinoid_out.xlsx
- __MACOSX/Supplementary_materials_data_new/._3_patient_endocannabinoid_out.xlsx
