# Supplementary material for: Genetic variations in the retrograde endocannabinoid signaling pathway in Chinese patients with major depressive disorder
Source: Front Neurol. 2023 Apr 20;14:1153509. doi: 10.3389/fneur.2023.1153509 (PMC10165312; doi:10.3389/fneur.2023.1153509)
Supplement: Supplementary file 2 [file Data_Sheet_1.zip › Supplementary_materials_data_new/2_patient_146_all.xlsx]

## Sheet: 146_out
B0011B	B0012-2B	B0015B	B0016B	B0021B	C0001B	C0002B	C0003B	C0006B	C0010B	C0011B	C0012B	C0016B	C0018B	C0019B	C0020B	C0021B	C0022B	C0023B	C0024B	C0026B	C0028B	C0029B	C0030B	C0032B	C0033B	C0036B	C0037B	C0040-2B	C0042B	C0043B	C0046B	C0047B	D0001B	D0005B	D0007B	D0008B	D0012B	D0013B	D0015B	D0016B	D0018B	D0019B	D0020B	D0022B	D0025B	D0026B	D0029B	D0030B	D0032B
421	424	431	432	433	436	437	438	439	443	444	445	446	447	448	449	450	451	452	453	456	457	458	459	464	465	471	472	473	476	477	478	479	480	481	482	483	488	489	490	491	492	493	494	495	496	497	498	499	502
UFD1	RAB39B	DDB2	UFD1	HTR2A	PPARG	ATP6V1A	SPAST	PEX13	PON2	CAV1		PPOX	ZDHHC9	TBX2	NAA10	SLC25A15	TBK1	TBC1D7	GRN	SYN1	CHD1	GRN	CHCHD10	CHD1	CHST6	ALG6	BAZ1B		XPR1	DUSP6	GRN	DAO	RSPRY1	CRADD	PROP1	ATP6V1A	DNAJC5	KISS1	GABRB3	PON2	STXBP1	CHD1	TAT	PLA2G6	PARK7	PON2	L2HGDH	CHCHD10	CHST6
MOG	NDUFB11	RPIA	GLRB	GNRHR	OFD1	TAT	GLRB	MOG	MBOAT7	ARG1		CRBN	RNF125		ATP6V1A		GNB3	PDCD1	TECR	NAGS	DDC	CNKSR2	BAZ1B	TBX2	GUCA1B	CHD1	TACO1		XPR1	PDHA1	PSMD12	ITM2B		RHO	MOG		PARK7	PON2	CNKSR2	NAGS	PEX11B		GM2A	CNGA3	VCP	AHCY		TBK1	NFU1
ATP6V1A	TBX2			TMEM106B		SLC16A2	TBX2		TBX2	NDUFS4		GM2A					GAMT	CHCHD10	FTL	NDUFB11	GRN	RNF113A	AHCY	PROP1	OPN1MW	ACTG1	SLITRK1		SPRY4	COL1A2	POMK			DDC	COL1A2		PLA2G6	PON2	TMEM237	HPS6				PPOX	GPC4			TBK1	CHD1
DDC				VHL		PET100	DDB2		HK1			STXBP1						TBX2	LMX1B	PROP1	PET100		AHCY		NDN	NF2	POMK		OPN1MW	SDHAF2				TBR1	PPARG		PSMD12	DDC	TBX2	L2HGDH				FLI1	MVK			NDUFA2	TBX2
PDHA1				VHL		VEGFC	CNNM4											CNGA3	COL1A2				ITM2B		SAG					SLITRK1				CNNM4			FLI1	PDE6H		DLD				OFD1	TBX2			PACS1	GLRB
TUBB3				USP9X		HPS6												FOXG1	SLC1A3				SAG		OFD1									GUCA1B				TAT						ACTG1	SLC16A2
GM2A				SLITRK1														TACO1																				PACS1						HNRNPA2B1	SLITRK1
																		NONO																										HNRNPA2B1	PET100
[truncated: 46 more columns]
