# Supplementary material for: Genetic variations in the retrograde endocannabinoid signaling pathway in Chinese patients with major depressive disorder
Source: Front Neurol. 2023 Apr 20;14:1153509. doi: 10.3389/fneur.2023.1153509 (PMC10165312; doi:10.3389/fneur.2023.1153509)
Supplement: Supplementary file 2 [file Data_Sheet_1.zip › Supplementary_materials_data_new/1_patient_select_gene_all_15263.csv]

SMPD1
PDE11A
DAO
TSC2
FLT4
HLA-DQB1
HLA-DQB1
HLA-DQB1
HLA-DQB1
HLA-DQB1
HLA-DQB1
HLA-DQB1
HLA-DQB1
HLA-DQB1
HLA-DQB1
HLA-DQB1
HLA-DQB1
HLA-DQB1
HLA-DQB1
HLA-DQB1
HLA-DQB1
PER3
PROKR2
TSC1
CACNA1H
CACNA1H
CDH23
HLA-DRB1
HLA-DRB1
HLA-DRB1
HLA-DRB1
HLA-DRB1
HLA-DRB1
HLA-DRB1
HLA-DRB1
HLA-DRB1
HLA-DRB1
HLA-DRB1
PPP2R2B
CP
CSF1R
CSF1R
FRRS1L
TARDBP
ANOS1
JMJD1C
MLH3
CASR
MSH2
KMT2C
KMT2C
KMT2C
KMT2C
KMT2C
KMT2C
TACR3
OPTN
ROM1
CFAP410
SDHA
SDHA
CABP4
ZNF513
SLC2A1
HIRA
MAN2B1
FH
CTCF
RET
RET
RET
ATAD3A
ATAD3A
CACNA1F
CACNA1F
HERC2
HERC2
SCN1A
SACS
PROM1
HLA-DQA1
HLA-DQA1
HLA-DQA1
HLA-DQA1
HLA-DQA1
HLA-DQA1
HLA-DQA1
HLA-DQA1
HLA-DQA1
HLA-DQA1
HLA-B
HLA-B
HLA-B
HLA-B
HLA-B
HLA-B
HLA-B
HLA-B
HLA-B
SIN3A
LAMB1
LAMB1
PEX6
ARHGEF18
ARHGEF18
GATAD2B
PIGQ
FGF12
SZT2
LSS
UNC80
OFD1
FRMPD4
DEAF1
DEAF1
HGSNAT
HLA-A
HLA-A
HLA-A
HLA-A
HLA-A
HLA-A
HLA-A
HLA-A
SLC13A5
HSPG2
HSPG2
ITGB6
KDM6B
AP3D1
ANK3
SPIB
ATXN3
AGA
NPC1
INTS1
RTTN
RAI1
SETD2
EMC1
STXBP1
EPAS1
KCNQ3
ERF
DBT
KCNB1
EP300
KIAA1109
PEX16
DLAT
ATXN2
ATXN2
ATXN2
ATXN2
ERBB4
HLA-DQB1
HLA-DQB1
HLA-DQB1
HLA-DQB1
HLA-DQB1
KCNT1
FLT4
ROM1
CDH23
CDH23
CACNA1H
HNMT
PRKN
TWNK
HLA-DRB1
HLA-DRB1
HLA-DRB1
HLA-DRB1
HLA-DRB1
HLA-DRB1
HLA-DRB1
HLA-DRB1
HTT
RFC2
PPM1D
FRRS1L
BCR
GRIN2A
JMJD1C
OPTN
MTHFR
UFD1
CHD8
USH2A
HIRA
CRB1
MOG
SDHA
RNF216
RNF216
KMT2C
KMT2C
KMT2C
KMT2C
KMT2C
ATRX
HDAC4
HDAC4
WNT10A
PLEC
AARS
ATP6V1A
DDC
IFT140
AHI1
DPH1
SLC9A7
IQSEC2
SCN1A
RPGRIP1
SHANK3
LSS
SLC39A4
HLA-B
HLA-B
HLA-B
HLA-B
HLA-B
HLA-B
HLA-B
HLA-B
HLA-B
HLA-B
HLA-B
HLA-B
SIN3A
LAMB1
CHRNA7
ARHGEF18
PIGQ
PDHA1
KRT83
PROM1
KMT2E
TUBB3
KDM6A
DBH
GBE1
MEF2C
HLA-A
HLA-A
HLA-A
HLA-A
HLA-A
HLA-A
HLA-A
HLA-A
TMEM216
HERC2
HERC2
HERC2
HERC2
SLC13A5
NHS
AP3D1
PEX26
ARID1B
ATXN3
NPC1
NPC1
ZBTB11
MCOLN1
VPS33A
KIAA1109
NOD2
TNFSF15
DLG4
ALG1
FOXP1
BPTF
MEN1
SETD2
HSPG2
HSPG2
ALG3
XPC
AASS
MAPK8IP3
GM2A
CNGA1
TSEN54
PEX5
RIC1
DBT
HLA-DQB1
HLA-DQB1
HLA-DQB1
HLA-DQB1
HLA-DQB1
HLA-DQB1
HLA-DQB1
HLA-DQB1
HLA-DQB1
HLA-DQB1
HLA-DQB1
HLA-DQB1
HLA-DQB1
HLA-DQB1
HLA-DQB1
HLA-DQB1
BCR
LRRK2
LRRK2
DNAJC6
PDGFRB
CDH23
CACNA1G
CACNA1H
PMS2
GSN
TWNK
HLA-DRB1
HLA-DRB1
HLA-DRB1
HLA-DRB1
HLA-DRB1
HLA-DRB1
HLA-DRB1
HLA-DRB1
HLA-DRB1
HLA-DRB1
HLA-DRB1
HTT
PANK2
ADGRV1
CASR
MAN1B1
POLG
FRRS1L
JMJD1C
GNA11
CP
METTL23
CHD7
RAB39B
SDHA
PAH
VANGL1
ALMS1
USH2A
ATP2A2
DMD
DMD
PEX10
RTTN
KMT2C
KMT2C
KMT2C
NR3C1
AIPL1
OPA1
CREBBP
PEX6
PEX6
HERC2
HERC2
HERC2
HERC2
HERC2
HERC2
ZNF41
EPG5
EPG5
HLA-DQA1
HLA-DQA1
HLA-DQA1
HLA-DQA1
HLA-DQA1
HLA-DQA1
HLA-DQA1
HLA-DQA1
HLA-DQA1
HLA-DQA1
HLA-DQA1
UPF3B
NDUFB11
HLA-B
HLA-B
HLA-B
HLA-B
HLA-B
HLA-B
SIN3A
HLA-A
HLA-A
HLA-A
HLA-A
HLA-A
HLA-A
HLA-A
HLA-A
NSD1
OPN1LW
ARHGEF18
POLR3A
CTSH
RLIM
ALKBH8
IFT140
PIGQ
STRADA
PLEC
PLEC
RET
KRT83
SDHC
AP4B1
KDM6A
FRMPD4
TBC1D24
FH
FH
RAD21
CACNA1A
KDM6B
SPIB
ATXN3
ATXN3
CFAP43
CACNA1F
TBX2
DPH1
LAMB1
SACS
KIAA1109
SLC6A17
APP
LYST
LYST
LYST
TNFSF15
ALG1
PHIP
PHIP
CACNA2D4
INTS1
CDH15
EPAS1
HSPG2
PACS2
FANCE
DEAF1
ACADL
DLAT
FLII
NDUFS1
NDST1
NDST1
LIMK1
SEMA4A
MSH2
HNMT
BCR
LRRK2
LRRK2
HLA-DQB1
HLA-DQB1
HLA-DQB1
HLA-DQB1
HLA-DQB1
HLA-DQB1
HLA-DQB1
HLA-DQB1
HLA-DQB1
HLA-DQB1
HLA-DQB1
HLA-DQB1
HLA-DQB1
HLA-DQB1
HLA-DQB1
HLA-DQB1
HLA-DQB1
HLA-DQB1
HLA-DQB1
HLA-DQB1
HLA-DQB1
CP
USH2A
USH2A
USH2A
ESPN
HLA-DRB1
HLA-DRB1
HLA-DRB1
HLA-DRB1
HLA-DRB1
HLA-DRB1
HLA-DRB1
HLA-DRB1
HLA-DRB1
HLA-DRB1
HLA-DRB1
HLA-DRB1
HLA-DRB1
HLA-DRB1
HLA-DRB1
HLA-DRB1
HLA-DRB1
HLA-DRB1
CSF1R
PODXL
SLC18A2
HTT
VPS13C
CC2D1A
CC2D1A
GRIN2A
FRRS1L
PPARGC1A
PDZD7
JMJD1C
NTRK1
ARSA
NOTCH3
RDH12
ALMS1
VPS35
EIF4G1
DNAJC13
AARS
SDHA
FMR1
KMT2C
KMT2C
KMT2C
KMT2C
SLC6A19
CBS
HLA-DQA1
HLA-DQA1
HLA-DQA1
HLA-DQA1
HLA-DQA1
HLA-DQA1
HLA-DQA1
HLA-DQA1
HLA-DQA1
HLA-DQA1
HLA-DQA1
HLA-DQA1
HLA-DQA1
PDE6B
PDE6B
BCORL1
KDM6B
KDM6B
KDM6B
ALDH18A1
SCN1A
SARDH
HLA-B
HLA-B
HLA-B
HLA-B
HLA-B
HLA-B
HLA-B
HLA-B
HLA-B
HLA-B
HLA-B
HLA-B
HLA-B
LAMB1
PIGQ
AFF2
APC2
ACSF3
CACNA1A
FH
SPECC1L
RAD21
HLA-A
HLA-A
HLA-A
HLA-A
HLA-A
HLA-A
HLA-A
HLA-A
HLA-A
HLA-A
HLA-A
SLC13A5
HERC2
HERC2
NDUFS1
ITGB6
MAGEL2
SZT2
SZT2
SZT2
SZT2
ATXN3
SLC6A8
DLAT
DDB2
RPIA
ZEB1
MFF
NPC1
MRE11
MRE11
FLT1
SLC6A17
NUS1
ATXN7
DMD
PHIP
SETD5
DBT
IGF1R
KANSL1
KIF11
HERC1
EPAS1
HSPG2
EPG5
EPG5
LYST
DDX11
KNL1
HCFC1
PMPCA
ATPAF2
GLT8D1
CPOX
POLG
BCR
PDE11A
HLA-DQB1
HLA-DQB1
HLA-DQB1
HLA-DQB1
HLA-DQB1
HLA-DQB1
HLA-DQB1
HLA-DQB1
HLA-DQB1
HLA-DQB1
HLA-DQB1
HLA-DQB1
HLA-DQB1
HLA-DQB1
MSH2
MSH2
MSH2
ARVCF
ARVCF
FLT4
CACNA1H
TWNK
PMS2
TGFBI
ADGRV1
PPP2R2B
HLA-DRB1
HLA-DRB1
HLA-DRB1
KCNT1
FRRS1L
ST3GAL3
JMJD1C
JMJD1C
WHRN
CFAP410
NSUN2
ELN
KMT2C
KMT2C
KMT2C
KMT2C
KMT2C
UFD1
TNIK
IL12RB1
ERCC6
KDM5B
CEP78
SDHA
GPR143
MEN1
PCDH15
CDKN2B
SPG11
SPG11
ALDH18A1
DMD
ADAM9
ANK3
AP4M1
HLA-DQA1
HLA-DQA1
HLA-DQA1
HLA-DQA1
HLA-DQA1
HLA-DQA1
HLA-DQA1
HLA-DQA1
UPF3B
HLA-B
HLA-B
HLA-B
HLA-B
HLA-B
HLA-B
HLA-B
HLA-B
PRCD
VANGL1
SIN3A
LAMB1
HLA-A
HLA-A
HLA-A
HLA-A
HLA-A
HLA-A
NSD1
SACS
ARHGEF18
PIGQ
PRPH2
KRT83
KMT2E
PLEC
PLEC
PLEC
PLEC
KDM6A
KDM6B
KDM6B
KDM6B
FH
RAD21
KRT12
ITGB6
SLC25A13
ATXN3
ATXN3
HERC2
PEX10
BSCL2
NDUFV1
ARID2
SLC6A17
KNL1
KNL1
OPN1LW
WAC
CHD8
EPAS1
SARDH
GLRB
FOXE3
RDH12
KMT2A
POLA1
COG5
NDUFS2
HSPG2
DLST
DEAF1
WWOX
TKT
DNM1L
ADCY5
KCNV2
MMADHC
SUCLA2
DPYD
LRPPRC
ZFYVE26
CACNA1H
CACNA1H
HTR2A
WFS1
MLH1
BCR
TGFBR2
HLA-DRB1
HLA-DRB1
HLA-DRB1
HLA-DRB1
HLA-DRB1
HLA-DRB1
HLA-DRB1
HLA-DRB1
HLA-DRB1
HLA-DRB1
HLA-DRB1
HLA-DRB1
HLA-DRB1
HLA-DRB1
HLA-DRB1
POLG
GRIN2A
GRIN2A
HLA-DQB1
HLA-DQB1
HLA-DQB1
HLA-DQB1
HLA-DQB1
HLA-DQB1
HLA-DQB1
HLA-DQB1
HLA-DQB1
HLA-DQB1
HLA-DQB1
HLA-DQB1
HLA-DQB1
HLA-DQB1
HLA-DQB1
HLA-DQB1
HLA-DQB1
HLA-DQB1
HLA-DQB1
HLA-DQB1
HLA-DQB1
FLT4
COASY
GNRHR
NOTCH3
DNMT1
TWNK
RIMS1
PPP2R2B
TP63
FRRS1L
TMEM106B
ADGRV1
VHL
VHL
JMJD1C
TBX1
FMN2
PGAP1
CHD7
PDE6B
ALMS1
FLII
FLII
WWOX
CABP4
TBC1D24
KMT2C
KMT2C
KMT2C
CBS
PLEC
HLA-B
HLA-B
HLA-B
HLA-B
HLA-B
HLA-B
HLA-B
HLA-B
HLA-B
EXT2
VPS13A
USP9X
SCN1A
HERC2
HERC2
FBXO31
SIN3A
HLA-DQA1
HLA-DQA1
HLA-DQA1
HLA-DQA1
HLA-DQA1
HLA-DQA1
HLA-DQA1
HLA-DQA1
HLA-DQA1
UPF3B
LAMB1
IQSEC2
CTSH
CACNA1B
CACNA1B
PIGQ
ACSF3
SCN9A
SCN9A
AP4E1
ARHGEF18
KRT83
KDM6A
CACNA1A
FH
IL23R
HLA-A
HLA-A
HLA-A
HLA-A
HLA-A
HLA-A
HLA-A
HLA-A
HLA-A
HLA-A
HLA-A
HLA-A
HLA-A
HLA-A
ITGB6
KMT2A
KDM6B
AP3D1
SPIB
ATXN3
NPC1
NPC1
NPC1
ZBTB11
HAX1
ALG12
OPA1
SLITRK1
SPG11
FOXRED1
NTRK2
NRXN1
SLC6A19
EPAS1
WDR45
WDR45
ALKBH8
CEP152
WDR73
VANGL1
CIZ1
FTSJ1
DEAF1
ELP1
PEX19
PEX19
ADGRV1
ADGRV1
GIGYF2
BCR
PMS1
HLA-DQB1
HLA-DQB1
HLA-DQB1
HLA-DQB1
HLA-DQB1
HLA-DQB1
HLA-DQB1
HLA-DQB1
HLA-DQB1
HLA-DQB1
HLA-DQB1
HLA-DQB1
GJB2
BEST1
PPARGC1A
PPARGC1A
CACNA1H
TWNK
MAPT
HLA-DRB1
HLA-DRB1
HLA-DRB1
HLA-DRB1
HLA-DRB1
HLA-DRB1
HLA-DRB1
HLA-DRB1
HLA-DRB1
HLA-DRB1
HLA-DRB1
HLA-DRB1
DNAJC13
KCNT1
USP8
USH2A
PER3
FRRS1L
GRIN2A
JMJD1C
WHRN
SEC24C
HTT
MSTO1
OPTN
ALDH3A2
PIKFYVE
PDZD7
TAF15
ALMS1
RORA
SDHA
CABP4
SCN9A
DPH1
KMT2C
KMT2C
KMT2C
VPS13A
SLC13A5
ALG3
SCN1A
ATXN3
ATXN3
FBXO31
SORL1
SORL1
PDE6C
ATF6
ARHGEF18
SIN3A
OCA2
LAMB1
HLA-A
HLA-A
HLA-A
HLA-A
HLA-A
ADAMTS2
PEX6
ADCY5
COL1A1
COL1A1
SYNGAP1
SYNGAP1
KRT3
NIPBL
PIGQ
FGF12
FBXO7
FAM161A
PPARG
MAGEL2
KRT83
SLC9A6
SLC9A6
OFD1
NTRK1
KDM6A
KDM6A
CACNA1A
HLA-B
HLA-B
HLA-B
HLA-B
HLA-B
HLA-B
HLA-B
HLA-B
CAMTA1
CAMTA1
RERE
COG5
COG5
ITGB6
KDM6B
ARL2BP
DMD
HERC2
WDR62
NPC1
ALG12
MTRR
CDH15
CDH15
KCNV2
PLEC
DHX38
KNL1
KNL1
NR2E3
EPAS1
HGSNAT
MAPK8IP3
ACSF3
EXT2
HERC1
WDR4
GNAQ
ERCC4
CDH23
TBP
CCNF
HLA-DRB1
HLA-DRB1
HLA-DRB1
HLA-DRB1
HLA-DRB1
HLA-DRB1
HLA-DRB1
HLA-DRB1
HLA-DRB1
HLA-DRB1
HLA-DRB1
HLA-DRB1
HLA-DRB1
HLA-DRB1
HLA-DRB1
TTC19
HLA-DQB1
HLA-DQB1
HLA-DQB1
HLA-DQB1
HLA-DQB1
HLA-DQB1
HLA-DQB1
HLA-DQB1
HLA-DQB1
HLA-DQB1
HLA-DQB1
HLA-DQB1
HLA-DQB1
HLA-DQB1
PDGFRB
MAPT
PRKCG
CACNA1H
TWNK
HTT
FUS
PRKN
ATXN2
NEK1
NEFH
FRRS1L
ADGRV1
TSC2
GRIN2A
JMJD1C
MAOA
COASY
TRAPPC9
ELN
ATP6V1A
WASHC4
RP1
GJB2
ATRX
CABP4
USH2A
MAN2B1
COQ2
CACNA1A
KMT2C
KMT2C
KMT2C
KMT2C
KMT2C
KMT2C
SPG11
SPG11
SZT2
ZNF423
KCNQ3
TAT
SLC6A5
PEX6
PEX6
PLCD1
ALDH18A1
BEST1
SCN1A
SCN1A
SCN2A
CEP290
SLC16A2
SIN3A
PROM1
HLA-DQA1
HLA-DQA1
HLA-DQA1
HLA-DQA1
HLA-DQA1
HLA-DQA1
HLA-DQA1
HLA-DQA1
HLA-DQA1
HLA-DQA1
HLA-DQA1
TRIO
IFT172
HLA-B
HLA-B
HLA-B
HLA-B
HLA-B
HLA-B
HLA-B
HLA-B
VPS13A
VPS13A
VPS13A
LAMB1
PIGQ
CFAP43
NIPBL
UNC80
UNC80
KDM6B
KDM6B
ACSF3
KRT12
MED13L
PTCHD1
ASXL3
SCN8A
HLA-A
HLA-A
HLA-A
HLA-A
HLA-A
HLA-A
HLA-A
HLA-A
HLA-A
HLA-A
HLA-A
HLA-A
HLA-A
HLA-A
HLA-A
IMPG2
ITGB6
RLIM
ADCY5
ATXN3
HERC2
TRIM8
ANK3
ALDH3A2
CNNM2
MFF
NPC1
AP1S2
NOD2
SDHA
KMT2A
WAC
PET100
PRPF8
DNM1
ADAMTS2
VEGFC
SACS
STOX1
GNAT2
FOXE3
EPAS1
FGD1
CIZ1
HPS6
RNF135
FMO3
USH2A
USH2A
CDH23
ATP7B
CCNF
HLA-DQB1
HLA-DQB1
HLA-DQB1
HLA-DQB1
HLA-DQB1
HLA-DQB1
HLA-DQB1
HLA-DQB1
HLA-DQB1
HLA-DQB1
PAH
CLN6
UNC13A
CACNA1H
FAN1
FAN1
HLA-DRB1
HLA-DRB1
HLA-DRB1
HLA-DRB1
HLA-DRB1
HLA-DRB1
HLA-DRB1
HLA-DRB1
HLA-DRB1
HLA-DRB1
PMS2
PRKN
MYO7A
TWNK
CLIP1
CLIP1
BCR
COMT
FRRS1L
JMJD1C
COQ2
TGFBR2
CNGB3
CNGB3
LYST
PIK3CA
GJB2
CBS
SPAST
RORA
SDHA
CABP4
NTRK2
FH
KMT2C
KMT2C
KMT2C
ABCA4
RAI1
HLA-DQA1
HLA-DQA1
HLA-DQA1
HLA-DQA1
HLA-DQA1
HLA-DQA1
HLA-DQA1
HLA-DQA1
HLA-DQA1
HLA-DQA1
HLA-DQA1
CEP290
ALAD
BEST1
SCN1A
ASAH1
SCN3A
HERC2
UPF3B
HLA-B
HLA-B
HLA-B
HLA-B
HLA-B
HLA-B
HLA-B
SIN3A
LAMB1
PIGQ
PIKFYVE
SPIB
FGF12
CFAP43
ATXN7
VPS13A
CACNA1A
KIAA1549
HLA-A
HLA-A
HLA-A
HLA-A
HLA-A
HLA-A
HLA-A
HLA-A
GLRB
ITGB6
RLIM
SZT2
SZT2
SZT2
SZT2
CUX2
INTS1
TBX2
DDB2
PNPLA6
SCN9A
ERAP1
NPC1
LRPPRC
COL17A1
DPH1
TNFSF15
NDUFS3
PRPF8
WAC
CDH15
EPAS1
HERC1
PLEC
CLN3
WDR26
AP4S1
KMT2A
ADCY5
FBXO11
XPC
ST14
USP7
CNNM4
PEX5
MTFMT
SERAC1
STRADA
PIGG
ABCA7
PDGFRB
PROKR2
DNAJC13
BCR
VPS13C
TGFBR2
TSC1
HLA-DQB1
HLA-DQB1
HLA-DQB1
HLA-DQB1
HLA-DQB1
HLA-DQB1
HLA-DQB1
HLA-DQB1
HLA-DQB1
HLA-DQB1
HLA-DQB1
HLA-DQB1
HLA-DQB1
HLA-DQB1
HLA-DQB1
DNAJC6
DNMT1
DNMT1
DNMT1
XK
CACNA1H
TWNK
GDAP2
PMS2
PMS2
FAN1
STAG2
HLA-DRB1
HLA-DRB1
HLA-DRB1
HLA-DRB1
HLA-DRB1
HLA-DRB1
HLA-DRB1
HLA-DRB1
HLA-DRB1
HLA-DRB1
HLA-DRB1
HLA-DRB1
HLA-DRB1
HLA-DRB1
HLA-DRB1
TET3
HTT
GNA11
CASR
FRRS1L
JMJD1C
JMJD1C
PDE11A
CSF1R
PRKN
MCCC2
MCCC2
KMT2C
KMT2C
KMT2C
KMT2C
POC1B
WASHC4
FANCE
TRAPPC9
TRAPPC9
TRAPPC9
PIK3CA
EHMT1
RIMS1
CABP4
OPN1SW
SORL1
HIVEP2
APP
POMGNT1
HSPG2
HSPG2
CACNA1A
SLC7A14
CACNA1F
SCN3A
ANK3
ANK3
BEST1
HERC2
HERC2
HERC2
SCN1A
CACNA2D4
SIN3A
HLA-DQA1
HLA-DQA1
HLA-DQA1
HLA-DQA1
HLA-DQA1
HLA-DQA1
HLA-DQA1
HLA-DQA1
HLA-DQA1
HLA-DQA1
HLA-DQA1
UPF3B
MED12
HLA-B
HLA-B
HLA-B
HLA-B
HLA-B
HLA-B
HLA-B
HLA-B
HLA-B
LAMB1
PIGQ
NR2E3
SLC6A5
DOCK6
ACSF3
ARID1B
MFRP
EYS
TAF1
DEAF1
FH
SPECC1L
HLA-A
HLA-A
HLA-A
HLA-A
HLA-A
HLA-A
HLA-A
HLA-A
IMPG2
COG5
COG5
ITGB6
RLIM
ARL2BP
COX15
ZBTB11
PEX13
ZNF365
MOG
RET
RET
HAX1
STOX1
PEX16
RGS9
AFF2
KMT2E
KMT2E
CTSH
SIL1
FBXO11
EPAS1
GABBR2
KDM6A
DYRK1A
ALS2
PEX5
RTTN
ALG12
VPS13C
PPARGC1A
PER2
POLG
PAH
HLA-DQB1
HLA-DQB1
HLA-DQB1
HLA-DQB1
HLA-DQB1
HLA-DQB1
HLA-DQB1
HLA-DQB1
HLA-DQB1
FLT4
COMT
DNMT1
DNMT1
TWNK
HTT
PRKN
PODXL
CACNA1H
HLA-DRB1
HLA-DRB1
HLA-DRB1
HLA-DRB1
HLA-DRB1
HLA-DRB1
HLA-DRB1
HLA-DRB1
HLA-DRB1
HLA-DRB1
HLA-DRB1
CBS
DNAJC13
PRPH
TP63
GRIN2A
GRIN2A
RDH5
RDH5
FRRS1L
JMJD1C
PON2
CCNF
FMN2
CACNA1F
FMO3
WDR62
TNIK
BMPR1A
GJB2
ATP13A2
GCH1
TRRAP
TSC2
RORA
HSPG2
HSPG2
MSH2
MBOAT7
KMT2C
KMT2C
KMT2C
KMT2C
WNT10A
PDE6A
TBX2
SMARCA2
CC2D2A
SCN1A
TSHR
NSD1
HK1
HLA-DQA1
HLA-DQA1
HLA-DQA1
HLA-DQA1
HLA-DQA1
HLA-DQA1
HLA-DQA1
HLA-DQA1
HLA-DQA1
HLA-DQA1
HLA-DQA1
ARHGEF18
HLA-B
HLA-B
HLA-B
HLA-B
HLA-B
HLA-B
HLA-B
HLA-B
HLA-B
HLA-B
HLA-B
CACNA1A
SIN3A
HLA-A
HLA-A
PIGQ
RBPJ
RBPJ
PROM1
RPGRIP1
SZT2
NDUFS1
KRT83
PLEC
VPS13A
KDM6A
DDX11
GBE1
PDE4D
SLC13A5
ITGB6
HMGCL
FSCN2
DPYD
AP3D1
BEST1
ATXN3
HERC2
ZBTB11
TRIM8
LAMB1
MFF
PDE6C
NOD2
SLC6A8
APP
LMBRD1
BPTF
KIAA1109
BRAF
EPAS1
FOXE3
KAT6B
SLC6A5
CNTNAP2
ANTXR1
RDH11
TSEN54
MCTP2
KDM6B
RIC1
PINK1
CACNA1H
CACNA1H
MATR3
BCR
SLC20A2
MAPT
FMN2
FMN2
ATP7B
NDST1
HLA-DQB1
HLA-DQB1
HLA-DQB1
HLA-DQB1
HLA-DQB1
ADGRV1
MSH2
PDGFRB
TWNK
HLA-DRB1
HLA-DRB1
HLA-DRB1
HLA-DRB1
HLA-DRB1
HLA-DRB1
HLA-DRB1
PMS2
PRKN
GIGYF2
PRPH
SEMA4A
KCNJ2
SLC2A1
FRRS1L
TRRAP
JMJD1C
CHD7
MED23
DNAJC6
CACNA1G
TGFBR2
DMPK
VPS13A
VPS13A
VPS13A
ATP13A2
CABP4
FMR1
VPS35
HIRA
RTTN
KMT2C
KMT2C
KMT2C
ZFPM2
NR3C1
PHIP
ELP1
ELP1
KIF1B
KIF15
HERC2
HERC2
HERC2
ALDH18A1
ALG3
SCN1A
PIKFYVE
SIN3A
HLA-B
HLA-B
HLA-B
HLA-B
HLA-B
HLA-B
HLA-B
HLA-B
HLA-B
HLA-B
CUX2
LAMB1
HLA-A
HLA-A
OPN1LW
PCDH19
ARHGEF18
PLEC
CAV1
PDE6B
HERC1
KDM6A
KDM6A
POLA1
DOCK6
DOCK6
CPT1A
SLC13A5
KDM6B
KDM6B
ARG1
PGAP2
SPIB
TRAK1
PEX1
ATXN3
ANK3
SLC45A2
ALG13
ATPAF2
NPC1
KIAA1109
NDUFS4
SLC6A17
ZFYVE26
ZFYVE26
CACNA2D4
EPAS1
HSPG2
SNRNP200
FANCE
TYROBP
DEAF1
SYT14
AP1B1
NDUFS1
ALG1
NEFH
NEFH
USH2A
MSH2
MSH2
HLA-DRB1
HLA-DRB1
HLA-DRB1
HLA-DRB1
HLA-DRB1
HLA-DRB1
HLA-DRB1
HLA-DRB1
HLA-DRB1
HLA-DRB1
HLA-DRB1
HLA-DRB1
HLA-DRB1
HLA-DQB1
HLA-DQB1
HLA-DQB1
HLA-DQB1
HLA-DQB1
HLA-DQB1
HLA-DQB1
HLA-DQB1
HLA-DQB1
HLA-DQB1
HLA-DQB1
HLA-DQB1
HLA-DQB1
ADGRV1
FLT4
ARVCF
DNMT1
HS6ST1
CACNA1H
TWNK
FRRS1L
GRIN2A
JMJD1C
TRAPPC9
TUSC3
MAN1B1
CHD7
PINK1
KMT2C
KMT2C
CNGA1
MC1R
PTPN22
VAPB
OCA2
KISS1R
ELN
SDHA
HAL
VANGL1
TK2
CACNA1F
PCDH15
TRIO
TRIO
PRDM16
PRDM16
PSEN2
ALDH3A2
NFIB
NR2E3
HLA-DQA1
HLA-DQA1
HLA-DQA1
HLA-DQA1
HLA-DQA1
HLA-DQA1
HLA-DQA1
HLA-DQA1
COL17A1
COL17A1
HLA-B
HLA-B
HLA-B
HLA-B
HLA-B
HLA-B
HLA-B
HLA-B
HLA-B
HLA-B
SORL1
SORL1
SIN3A
LAMB1
PIGQ
OPN1LW
LRAT
POLR3A
TRRAP
KRT83
KDM6A
NLRP3
AUTS2
EYS
HLA-A
HLA-A
HLA-A
HLA-A
HLA-A
HLA-A
HLA-A
HLA-A
HLA-A
HLA-A
MED12
SLC25A22
SLC25A22
SLC13A5
KDM6B
KDM6B
AP3D1
SZT2
SZT2
SZT2
SZT2
ELP1
ATXN3
HERC2
ANK3
MFF
NPC1
AP1S2
EPG5
COX15
MTPAP
VLDLR
MBD5
AGPAT2
CDH15
AIPL1
EPAS1
SPG11
BEST1
DCAF17
PRPF8
DNM1L
LRPPRC
ALKBH8
SLC6A5
[truncated: 13,263 more rows]
