# Supplementary material for: Genetic variations in the retrograde endocannabinoid signaling pathway in Chinese patients with major depressive disorder
Source: Front Neurol. 2023 Apr 20;14:1153509. doi: 10.3389/fneur.2023.1153509 (PMC10165312; doi:10.3389/fneur.2023.1153509)
Supplement: Supplementary file 2 [file Data_Sheet_1.zip › Supplementary_materials_data_new/4_146KEGG_17pathway.csv]

	GroupID	Category	Term	Description	pvalue	LogP	log	Log(q-value)	InTerm_InList	Symbols	GeneRatio	Count	ÃèÊö
1	7_Summary	KEGG Pathway	hsa04723	Retrograde endocannabinoid signaling	2.38E-07	-6.624167423	6.624167423	-3.942	9/167	GABRB2,GABRB3,GNAO1,GNB3,NDUFA2,NDUFS4,NDUFV2,NDUFB11,NDUFA12,ACTG1,GPC4,GLRB,SYN1,VCP,CNKSR2,SLITRK1,RAB39B,CHCHD10,DDC,HTR2A,ARG1,CLN8,PPARG,SLC1A3,SLC16A2,STXBP1,VAMP2,XPR1,SLC25A15,SLC52A3,GNRHR,KISS1,TAC3,TRHR,CAV1,DLD,PARK7	0.061643836	9	ÄæÐÐÉñ¾­µÄÐÅºÅ
2	1_Member	KEGG Pathway	hsa05012	Parkinson disease	4.22E-06	-5.374782048	5.374782048	-2.801	8/177	COX7B,NDUFA2,NDUFS4,NDUFV2,PARK7,HTRA2,NDUFB11,NDUFA12	0.054794521	8	ÅÁ½ðÉ­²¡
3	1_Member	KEGG Pathway	ko00190	Oxidative phosphorylation	6.33E-06	-5.198869806	5.198869806	-2.681	7/133	ATP6V1A,COX7B,NDUFA2,NDUFS4,NDUFV2,NDUFB11,NDUFA12	0.047945205	7	Ñõ»¯Á×Ëá»¯
4	1_Member	KEGG Pathway	ko05016	Huntington disease	7.97E-06	-5.098482986	5.098482986	-2.606	8/193	AP2M1,COX7B,NDUFA2,NDUFS4,NDUFV2,PPARG,NDUFB11,NDUFA12	0.054794521	8	ºàÍ¢¶Ù²¡
5	1_Member	KEGG Pathway	hsa04714	thermogenesis	1.32E-05	-4.880013707	4.880013707	-2.457	9/272	ACTG1,COX7B,NDUFA2,NDUFS4,NDUFV2,PPARG,NDUFB11,NDUFA12,NDUFAF2	0.061643836	9	ÉúÈÈ×÷ÓÃ
6	1_Member	KEGG Pathway	ko04932	Non-alcoholic fatty liver disease (NAFLD)	1.33E-05	-4.875874624	4.875874624	-2.457	7/149	FAS,COX7B,NDUFA2,NDUFS4,NDUFV2,NDUFB11,NDUFA12	0.047945205	7	·Ç¾Æ¾«ÐÔÖ¬·¾ÐÔ¸Î²¡
7	3_Member	KEGG Pathway	hsa04744	Phototransduction	2.24E-05	-4.650647765	4.650647765	-2.285	4/32	GUCA1B,RHO,SAG,RGS9BP	0.02739726	4	Phototransduction
8	1_Member	KEGG Pathway	ko05010	Alzheimer disease	3.23E-05	-4.490248611	4.490248611	-2.182	7/171	FAS,COX7B,NDUFA2,NDUFS4,NDUFV2,NDUFB11,NDUFA12	0.047945205	7	°¢¶û´Äº£Ä¬²¡
9	7_Member	KEGG Pathway	hsa04726	Serotonergic synapse	3.78E-05	-4.422893302	4.422893302	-2.155	6/119	DDC,GABRB2,GABRB3,GNAO1,GNB3,HTR2A	0.04109589	6	º¬ÑªÇåËØµÄÉñ¾­Í»´¥
10	9_Member	KEGG Pathway	hsa04721	Synaptic vesicle cycle	5.82E-05	-4.23538946	4.23538946	-1.991	5/79	ATP6V1A,AP2M1,SLC1A3,STXBP1,VAMP2	0.034246575	5	Í»´¥ÄÒÅÝÑ­»·
11	20_Summary	KEGG Pathway	ko04146	Peroxisome	7.37E-05	-4.132603007	4.132603007	-1.911	5/83	DAO,MVK,PEX13,PEX3,PEX11B,USP9X,CDKN1A,HK1,RPS20,AIP,TARDBP,HTRA2,ZDHHC9	0.034246575	5	¹ýÑõÎïÃ¸Ìå
12	15_Member	KEGG Pathway	hsa01230	Biosynthesis of amino acids	0.000635671	-3.196767901	3.196767901	-1.29	4/75	ARG1,TAT,RPIA,NAGS	0.02739726	4	°±»ùËáµÄÉúÎïºÏ³É
13	7_Member	KEGG Pathway	hsa04080	Neuroactive ligand-receptor interaction	0.000763587	-3.117141438	3.117141438	-1.24	8/373	GABRB2,GABRB3,GLRB,GNRHR,HTR2A,KISS1,TAC3,TRHR	0.054794521	8	´Ì¼¤Éñ¾­×éÖ¯µÄÖÐµÄ½»»¥
14	7_Member	KEGG Pathway	ko04727	GABAergic synapse	0.001157746	-2.936386684	2.936386684	-1.122	4/88	GABRB2,GABRB3,GNAO1,GNB3	0.02739726	4	gaba ergicÍ»´¥
15	2_Member	KEGG Pathway	ko00260	Glycine, serine and threonine metabolism	0.001175196	-2.92988953	2.92988953	-1.121	3/40	DAO,DLD,GAMT	0.020547945	3	¸Ê°±Ëá¡¢Ë¿°±ËáºÍËÕ°±ËáµÄ´úÐ»
16	7_Member	KEGG Pathway	ko05032	Morphine addiction	0.001311125	-2.882355944	2.882355944	-1.093	4/91	GABRB2,GABRB3,GNAO1,GNB3	0.02739726	4	Âð·È³Éñ«
17	2_Member	KEGG Pathway	ko00330	Arginine and proline metabolism	0.002244811	-2.648820258	2.648820258	-0.944	3/50	ARG1,DAO,GAMT	0.020547945	3	¾«°±ËáºÍ¸¬°±ËáµÄ´úÐ»
