# Supplementary material for: Genetic variations in the retrograde endocannabinoid signaling pathway in Chinese patients with major depressive disorder
Source: Front Neurol. 2023 Apr 20;14:1153509. doi: 10.3389/fneur.2023.1153509 (PMC10165312; doi:10.3389/fneur.2023.1153509)
Supplement: Supplementary file 2 [file Data_Sheet_1.zip › Supplementary_materials_data_new/3_patient_endocannabinoid_out.xlsx]

## Sheet: Sheet1
sample	ID
B0002B	550
B0004B	551
B0005B	552
B0006B	553	TAC3
B0011B	421	DDC
B0012B	424	RAB39B	NDUFB11
B0013B	555
B0014B	556	GABRB2
B0015B	431
B0016B	432	GLRB
B0021B	433	HTR2A	GNRHR	SLITRK1
B0023B	557	VAMP2
C0001B	436	PPARG
C0002B	437	SLC16A2
C0003B	438	GLRB
C0006B	439
C0008B	558
C0009B	559	CLN8	TRHR
C0010B	443
C0011B	444	CAV1	ARG1	NDUFS4
C0012B	445
C0015B	605
C0016B	446	STXBP1
C0018B	447
C0019B	448
C0020B	449
C0021B	450	SLC25A15
C0022B	451	GNB3
C0023B	452	CHCHD10
C0024B	453	SLC1A3
C0025B	560	GNB3	NDUFV2
C0026B	456	SYN1	NDUFB11
C0027B	601
C0028B	457	DDC
C0029B	458	CNKSR2
C0030B	459	CHCHD10
C0031B	561
C0032B	464
C0033B	465
C0034B	562	SLC52A3
C0035B	563	DDC	STXBP1	GABRB2
C0036B	471	ACTG1
C0037B	472	SLITRK1
C0038B	602	KISS1	NDUFA2
C0040B	473
C0041B	564
C0042B	476	XPR1	XPR1
C0043B	477	SLITRK1
C0046B	478
C0047B	479
D0001B	480
D0005B	481	DDC
D0007B	482	PPARG
D0008B	483
D0009B	565	GLRB
D0012B	488	PARK7
D0013B	489	KISS1	DDC
D0015B	490	GABRB3	CNKSR2
D0016B	491	DLD
D0018B	492	STXBP1
D0019B	493
D0020B	494
D0022B	495	ACTG1
D0025B	496	PARK7	VCP	GPC4	SLC16A2	SLITRK1
D0026B	497
D0029B	498
D0030B	499	CHCHD10	NDUFA2
D0031B	566
D0032B	502	GLRB
D0035B	503	SLC1A3
D0038B	504
D0039B	567	GABRB3	NDUFA12	VAMP2
D0041B	507	NDUFS4
D0044B	508	GABRB2	NDUFA2
D0045B	509
D0046B	568
D0047B	606
D0048B	569	GNRHR
D0049B	603	SLC1A3	GNAO1
D0051B	607	STXBP1
D0052B	570	GLRB
D0053B	518
D0054B	571	SLC25A15
D0055B	604
D0056B	521	GNB3	GNB3
D0057B	572
D0058B	573
D0059B	574	CAV1
D0061B	575	CLN8
D0062B	576
D0063B	534
D0064B	577
D0067B	578
D0069B	579	GNRHR
D0072B	543
D0074B	581	ACTG1
